# Supplementary material for: Microbial Dynamics of a Specialty Italian Raw Ewe’s Milk Cheese Curdled with Extracts from Spontaneous and Cultivated Onopordum tauricum Willd
Source: Microorganisms. 2023 Jan 15;11(1):219. doi: 10.3390/microorganisms11010219 (PMC9863127; doi:10.3390/microorganisms11010219)
Supplement: Supplementary file 1 [file microorganisms-11-00219-s001.zip]

Archive with 1 entries (1 files):
- microorganisms-2132059-supplementary.pdf
